# Supplementary material for: Discovery and remodeling of Vibrio natriegens as a microbial platform for efficient formic acid biorefinery
Source: Nat Commun. 2023 Nov 27;14:7758. doi: 10.1038/s41467-023-43631-2 (PMC10682008; doi:10.1038/s41467-023-43631-2)
Supplement: Supplementary file 3 — Supplementary Data [file 41467_2023_43631_MOESM3_ESM.xlsx]

## Sheet: Sheet1
	Supplementary Data 1. The primers used in this work.
	Names	Sequences (5'→3')	Description
	Cm_F	GAAAGATTAGCGATTGTCGCGATTGGTGAGGATTAAAATACCTGTGACGGAAGATCAC	Forward primer for cloning the chloramphenicol resistance gene
	Cm_R	TTTAAAGACTTTAACTATGAAATACCTGTTCTCTGTCGAATTTGCTTTCGAATTTCTGC	Reverse primer for cloning the chloramphenicol resistance gene
	Kan_F	ATTGTCGCGATTGGTGAGGATTATTTGTTATCATTCTATAGTATTAAGTATTGTTCAGC	Forward primer for cloning the kanamycin resistance gene
	Kan_R	CTTTTTAAAGACTTTAACTATGAAATACCTGTTCTCTAGTTCCTGCCCTCTGATTTTCC	Reverse primer for cloning the kanamycin resistance gene
	KO_dns_UP_F	TAATCCTCACCAATCGCGAC	Forward primer for cloning the upstream homologous arm of the dns gene
	KO_dns_UP_R	ACTGGTAAGCCATAACGACC	Reverse primer for cloning the upstream homologous arm of the dns gene
	KO_dns_DN_F	CTAACATGGCTAAGCACCTG	Forward primer for cloning the downstream homologous arm of the dns gene
	KO_dns_DN_R	AGAGAACAGGTATTTCATAGTTAAAGTC	Reverse primer for cloning the downstream homologous arm of the dns gene
	KO_00930_DN_F	GGAAATTCCCTGCCTTTATTGTTTCTGTGCTTCTTTTTCTCGTCCTTAAAATGGAAAGG	Forward primer for cloning the downstream homologous arm of the PN96_00930 gene
	KO_00930_DN_R	GAACAATCTGTAATTAGTGGATCGTTG	Reverse primer for cloning the downstream homologous arm of the PN96_00930 gene
	KO_00930_UP_F	CACTAGAAAAAGATCCACGCATCC	Forward primer for cloning the upstream homologous arm of the PN96_00930 gene
	KO_00930_UP_R	GAAGCACAGAAACAATAAAGGCAG	Reverse primer for cloning the upstream homologous arm of the PN96_00930 gene
	KO_00930_seq_F	GGTGAGTAATCAGGCTGAGTATC	Forward primer for identifying the PN96_00930 knockout
	KO_00930_seq_R	CTAATGGTCTGTTTGCTCATCGTG	Reverse primer for identifying the PN96_00930 knockout
	KO_14755_DN_F	AAAATAAAAAGAGAAACGCCCACGACAAAGATTTAAATGACATAAAAAAATGGGACGCG	Forward primer for cloning the downstream homologous arm of the PN96_14755 gene
	KO_14755_DN_R	CTACGGCAGCAATCAGAGAGTAAC	Reverse primer for cloning the downstream homologous arm of the PN96_14755 gene
	KO_14755_UP_F	ACTCAAGTGAGATGGCGTTTAAG	Forward primer for cloning the upstream homologous arm of the PN96_14755 gene
	KO_14755_UP_R	GTGGGCGTTTCTCTTTTTATTTTTTAG	Reverse primer for cloning the upstream homologous arm of the PN96_14755 gene
	KO_14755_seq_F	CCGATCATCTCATTGAACGTATTC	Forward primer for identifying the PN96_14755 knockout
	KO_14755_seq_R	GTAAAGATCGCCCTGACGATATTC	Reverse primer for identifying the PN96_14755 knockout
	KO_07295_DN_F	TGGCGCGCATCCTTCAACCCTACATAAGGCTCCAAATTTAACCGCAAAAGAAAAACTCG	Forward primer for cloning the downstream homologous arm of the PN96_07295 gene
	KO_07295_DN_R	ACCATACAGTTTTCTTCGCCC	Reverse primer for cloning the downstream homologous arm of the PN96_07295 gene
	KO_07295_UP_F	CAAAGATGGGGGCGATGGTG	Forward primer for cloning the upstream homologous arm of the PN96_07295 gene
	KO_07295_UP_R	TTGGAGCCTTATGTAGGGTTGAAG	Reverse primer for cloning the upstream homologous arm of the PN96_07295 gene
	KO_07295_seq_F	GAGAATCACGCGACTTTGAAAC	Forward primer for identifying the PN96_07295 knockout
	KO_07295_seq_R	CTCATCATATCTGATACAAACAAAAAG	Reverse primer for identifying the PN96_07295 knockout
	KO_10585_DN_F	CAAGATTGATAAAGCACGTTAAGGATGAATGATTGAATACGAATACCAGAAAACAATAC	Forward primer for cloning the downstream homologous arm of the PN96_10585 gene
	KO_10585_DN_R	CAAAAAGCCAATCGCCGTC	Reverse primer for cloning the downstream homologous arm of the PN96_10585 gene
	KO_10585_UP_F	CTCCAGAGCTTGCTCTGCGTTAC	Forward primer for cloning the upstream homologous arm of the PN96_10585 gene
	KO_10585_UP_R	AATCATTCATCCTTAACGTGCTTTATC	Reverse primer for cloning the upstream homologous arm of the PN96_10585 gene
	KO_10585_seq_R	GCTGTGCAATTGTGTTTGCAG	Forward primer for identifying the PN96_10585 knockout
	KO_10585_seq_F	CATCAAAAATCAACCGTTTGATCCG	Reverse primer for identifying the PN96_10585 knockout
	KO_06470_DN_F	CTTTCGACTACTTGTTATTTTAGAGAGAGATTACACCCCATCTCCTGCGGTTTTCAACG	Forward primer for cloning the downstream homologous arm of the PN96_06470 gene
	KO_06470_DN_R	ATTTGAACGGGTAATATAGTTTGCC	Reverse primer for cloning the downstream homologous arm of the PN96_06470 gene
	KO_06470_UP_F	ATTCACTAACCCCCGAAAAAGTAG	Forward primer for cloning the upstream homologous arm of the PN96_06470 gene
	KO_06470_UP_R	TGGGGTGTAATCTCTCTCTAAAATAAC	Reverse primer for cloning the upstream homologous arm of the PN96_06470 gene
	KO_06470_seq_F	GCTCTCTAACAAATGGGCTTTG	Forward primer for identifying the PN96_06470 knockout
	KO_06470_seq_R	CCACAAGAGCATTTGGGTTTG	Reverse primer for identifying the PN96_06470 knockout
	KO_19465_DN_F	CAACTACTTGTTATTTTAGAGAGATTACACCCCACGCCTTACGGTTTTGGTCGTTATAC	Forward primer for cloning the downstream homologous arm of the PN96_19465 gene
	KO_19465_DN_R	AAGTAAACAAAGCGGTATAGACATTAG	Reverse primer for cloning the downstream homologous arm of the PN96_19465 gene
	KO_19465_UP_F	TTTCTTGCCGTTTCATGGACAG	Forward primer for cloning the upstream homologous arm of the PN96_19465 gene
	KO_19465_UP_R	TGGGGTGTAATCTCTCTAAAATAACAAG	Reverse primer for cloning the upstream homologous arm of the PN96_19465 gene
	KO_19465_seq_F	GCAATTTTAACAATAAGAACAAACACG	Forward primer for identifying the PN96_19465 knockout
	KO_19465_seq_R	CAAAAAAGTTATCGCGTCTAACG	Reverse primer for identifying the PN96_19465 knockout
	KO_11695_DN_F	GTTTAAGCGTTTATACGTTTATAAAAAGC	Forward primer for cloning the downstream homologous arm of the PN96_11695 gene
	KO_11695_DN_R	CAGCAGATACAGCGCGAATAAAG	Reverse primer for cloning the downstream homologous arm of the PN96_11695 gene
	KO_11695_UP_F	TAGATATAAGACGCTGAAAAGCTACC	Forward primer for cloning the upstream homologous arm of the PN96_11695 gene
	KO_11695_UP_R	GTAGTTCTCCTTGAGAGTATTTTTTTATAAATG	Reverse primer for cloning the upstream homologous arm of the PN96_11695 gene
	KO_11695_kanR_F	AAAATACTCTCAAGGAGAACTACTTTGTTATCATTCTATAGTATTAAGTATTGTTCAGC	Forward primer for cloning the kanamycin resistance gene
	KO_11695_kanR_R	TAAGATCGGCTTTTTATAAACGTATAAACGCTTAAACAGTTCCTGCCCTCTGATTTTCC	Reverse primer for cloning the kanamycin resistance gene
	KO_11695_seq_F	GTGATTCCTATAGCTTTACTTGGTTG	Forward primer for identifying the PN96_11695 knockout
	KO_11695_seq_R	CGAAGCGATCGAGAAAGCAAAC	Reverse primer for identifying the PN96_11695 knockout
	KO_20840_DN_F	ACGGTTTAGTCACTTTGGGAGCATCCCATCACATCCTCCTGTCATTTAAATTAAACTTC	Forward primer for cloning the downstream homologous arm of the PN96_20840 gene
	KO_20840_DN_R	CGGAGCTTGCTCAGTGGAATG	Reverse primer for cloning the downstream homologous arm of the PN96_20840 gene
	KO_20840_UP_F	GATGTTCGATATATTGCGAGAGCC	Forward primer for cloning the upstream homologous arm of the PN96_20840 gene
	KO_20840_UP_R	GGATGCTCCCAAAGTGACTAAAC	Reverse primer for cloning the upstream homologous arm of the PN96_20840 gene
	KO_20840_seq_F	GCGAAGACAGTTTAGAAGAGGC	Forward primer for identifying the PN96_20840 knockout
	KO_20840_seq_R	CAATGTAAAGTAATGCCGAAACAATG	Reverse primer for identifying the PN96_20840 knockout
	KO_08455_DN_R	GCATTACTTGGATCGAGTTGAGAC	Forward primer for cloning the downstream homologous arm of the PN96_08455 gene
	KO_08455_DN_F	TACGTATTTTTTTCTACTAAAAAGGTAGGTATGTCGACTGTCGCGAAATAACGTTATAG	Reverse primer for cloning the downstream homologous arm of the PN96_08455 gene
	KO_08455_UP_R	GACATACCTACCTTTTTAGTAGAAAAAAATACG	Forward primer for cloning the upstream homologous arm of the PN96_08455 gene
	KO_08455_UP_F	CGGATGGCGTAGATGACGAAC	Reverse primer for cloning the upstream homologous arm of thePN96_08455 gene
	KO_08455_seq_F	CTTGTCGCTACCCCATTTTTATC	Forward primer for identifying the PN96_08455 knockout
	KO_08455_Seq_R	CGTTGGTGTAATCATGGTCAAC	Reverse primer for identifying the PN96_08455 knockout
	KO_05880_DN_F	GTGAGCAAGTAGCTCCTTCACTGAACAGGACAAGACTTTTGCAAAAGCAAAGTTTGGTG	Forward primer for cloning the downstream homologous arm of the PN96_05880 gene
	KO_05880_DN_R	GTATCGAGGTTCGCGTGATTTATTC	Reverse primer for cloning the downstream homologous arm of the PN96_05880 gene
	KO_05880_UP_F	CAAATTTAAGAGACGGAGACTGACC	Forward primer for cloning the upstream homologous arm of the PN96_05880 gene
	KO_05880_UP_R	AGTCTTGTCCTGTTCAGTGAAGG	Reverse primer for cloning the upstream homologous arm of the PN96_05880 gene
	KO_05880_seq_F	GTATTAAGTAGCGTGAATCTCTCGC	Forward primer for identifying the PN96_05880 knockout
	KO_05880_seq_R	CCTTTGTGAATAAACGGTATTAGCG	Reverse primer for identifying the PN96_05880 knockout
	KO_05840_50_UP_F	GTTCTTGCGACTAAGCGCATTTTC	Forward primer for cloning the downstream homologous arm of the PN96_05840, PN96_05845, PN96_05850 genes
	KO_05840_50_UP_R	CGGGATTTGGATTGCGTACATC	Reverse primer for cloning the downstream homologous arm of the PN96_05840, PN96_05845, PN96_05850 genes
	KO_05850_50_DN_F	GTAAAACAACTCAGGATGTACGCAATCCAAATCCCGCTCTTACCTCCTAAAGTGTGTCG	Forward primer for cloning the upstream homologous arm of the PN96_05840, PN96_05845, PN96_05850 genes
	KO_05850_50_DN_R	CAAGAAATCGTCGAACCTGCTC	Reverse primer for cloning the upstream homologous arm of the PN96_05840, PN96_05845, PN96_05850 genes
	KO_05850_50_Seq_F	CCAAACGATAACCAGCATAAATAATAGC	Forward primer for identifying the knockout of PN96_05840, PN96_05845 and PN96_05850
	KO_05850_50_seq_R	CAGGAACTACGAAAGTGGCAAAC	Reverse primer for identifying the knock of PN96_05840, PN96_05845 and PN96_05850
	KO_21155_DN_F	AGTTCATCTAAAGAATCTAACAGGTAAGTCTTTGATGATTGAGAAGTGGAATTGATGGC	Forward primer for cloning the downstream homologous arm of the PN96_21155 gene
	KO_21155_DN_R	GATTACATAGATAGCAGACTGCTTTTTATTTTAC	Reverse primer for cloning the downstream homologous arm of the PN96_21155 gene
	KO_21155_UP_F	CACCGATCCGGACTGGGTGC	Forward primer for cloning the upstream homologous arm of the PN96_21155 gene
	KO_21155_UP_R	CAAAGACTTACCTGTTAGATTCTTTAG	Reverse primer for cloning the upstream homologous arm of the PN96_21155 gene
	KO_21155_Seq_F	GAAGAACCCCTTAGCCGAATG	Forward primer for identifying the PN96_21155 knockout
	KO_21155_Seq_R	CAACGGGTAACTGTGGACTG	Reverse primer for identifying the PN96_21155 knockout
	KO_22795_DN_F	TTCGAGGTTCAATGCGAAGCCCTTTTTATCCTGTCTGCACGCTACCCTGAGTTAGCCAC	Forward primer for cloning the downstream homologous arm of the PN96_22795 gene
	KO_22795_DN_R	CGTAATCAACCGTACCTTGCC	Reverse primer for cloning the downstream homologous arm of the PN96_22795 gene
	KO_22795_UP_F	CAGCGAAAGCAGATGTTGCG	Forward primer for cloning the upstream homologous arm of the PN96_22795 gene
	KO_22795_UP_R	GCAGACAGGATAAAAAGGGC	Reverse primer for cloning the upstream homologous arm of the PN96_22795 gene
	KO_22795_seq_F	CTGAATAACAGAGGGTCGTCAG	Forward primer for identifying the PN96_22795 knockout
	KO_22795_seq_R	GTTAGTGAGCATTTTGTCACATGAAC	Reverse primer for identifying the PN96_22795 knockout
	tfox_F	AAAGAAAATGCCGATACTCGAGCTTCTGCTCCCGA	Forward primer for cloning the DNA fragment of tfox
	tfox_R	TCTGGCCTATGGAGCTGTGCGGCAGCGCTCAGTAGG	Reverse primer for cloning the DNA fragment of tfox
	sacB_F	GCTCCATAGGCCAGATCTTTAGGCCCGTAGTCTGCAA	Forward primer for cloning the DNA fragment of sacB
	sacB_R	GGAGCAGAAGCTCGAGTATCGGCATTTTCTTTTGCGT	Reverse primer for cloning the DNA fragment of sacB
	pColE1-AmpR-F	TCTAGAGGATCCCCGGGTAC	Forward primer for cloning the linear plasmid pColE1-Amp vector
	pColE1-AmpR-R	GAGGATATCACAATGGTGTCGTACGAAGAGCTTTTATAGCATGTGAGCAAAAGGCCAGC	Reverse primer for cloning the linear plasmid pColE1-Amp vector
	idgs-sfp-F	ATTTTGTAGAGTCACACAGGAAAGTACTAATACCATGATGACCCTTCAAGAAACCAGCG	Forward primer for cloning the DNA fragment of idgs-sfp
	idgs-sfp-R	CTATAAAAGCTCTTCGTACGACACC	Reverse primer for cloning the DNA fragment of idgs-sfp
	J23102-B0032m-F	GAATTCGAGCTCGGTACCCGGGGATCCTCTAGATTGACAGCTAGCTCAGTCCTAGGTACTGTGC	Forward primer for cloning the DNA fragment of J23102-B0032m
	J23102-B0032m-R	TTAGTACTTTCCTGTGTGACTCTACAAAATTATTGCTAGCACAGTACCTAGGACTGAGC	Reverse primer for cloning the DNA fragment of J23102-B0032m
	RT00600-F	ACTGGCGACATCTTGATTGGT	Forward primer for PN96_00600 RT-PCR
	RT00600-R	AAAGCGGGAACACTTGTCCA	Reverse primer for PN96_00600 RT-PCR
	RT04975-F	TATCCCGGTAGAGGCTCTGG	Forward primer for PN96_04975 RT-PCR
	RT04975-R	CCCTGCCGTTTCTACCACAT	Reverse primer for PN96_04975 RT-PCR
	RT05880-F	CCCATTCTGCCGCAGTGATA	Forward primer for PN96_05880 RT-PCR
	RT05880-R	GACTGCTTAAGCGGCACTTG	Reverse primer for PN96_05880 RT-PCR
	RT00275-F	AAACGTTGTTCGTGCTGGTG	Forward primer for PN96_00275 RT-PCR
	RT00275-R	TGACGTAACTGCGTCGACAA	Reverse primer for PN96_00275 RT-PCR
	RT01795-F	AGGGGCAATGTTGACCTACG	Forward primer for PN96_01795 RT-PCR
	RT01795-R	CGTTCAGTAATGTGCGCGAG	Reverse primer for PN96_01795 RT-PCR
	RT00890-F	CTGATCGCGTTCTGGGATGA	Forward primer for PN96_00890 RT-PCR
	RT00890-R	CACCGTGACAGTCGTGAGAA	Reverse primer for PN96_00890 RT-PCR
	RT01355-F	TTCAAAGGTGCTGGCTGGAA	Forward primer for PN96_01355 RT-PCR
	RT01355-R	ACCACGCTTAAGTGCGAAGA	Reverse primer for PN96_01355 RT-PCR
	RT01430-F	TCGAAACTGAACATGGGCGA	Forward primer for PN96_01430 RT-PCR
	RT01430-R	CAGCAACGTCACCTGGTTTG	Reverse primer for PN96_01430 RT-PCR
	RT04350-F	TGACGTTATCGCGTTCACCA	Forward primer for PN96_04350 RT-PCR
	RT04350-R	CCATCTCACCAAGCGCCTTA	Reverse primer for PN96_04350 RT-PCR
	RT03705-F	TGAGCAGCACCCTAGAAACG	Forward primer for PN96_03705 RT-PCR
	RT03705-R	ACTCAATTCACCGCTCTGGG	Reverse primer for PN96_03705 RT-PCR
	RT03730-F	TGCCAAGGGATACCGACAAC	Forward primer for PN96_03730 RT-PCR
	RT03730-R	GGCCCAGTTGTGAGGCTTTA	Reverse primer for PN96_03730 RT-PCR
	RT00040-F	ACAACGCGGTTTGATTGGTG	Forward primer for PN96_00040 RT-PCR
	RT00040-R	AATTGCGCCATTGAGTCTGC	Reverse primer for PN96_00040 RT-PCR
	RT00085-F	CTGCAACAGATGGCCCAATG	Forward primer for PN96_00085 RT-PCR
	RT00085-R	GCGCTTCTGCTAGTTCAACG	Reverse primer for PN96_00085 RT-PCR
	RT00580-F	TTCGCTCGTACTTTACGCGA	Forward primer for PN96_00580 RT-PCR
	RT00580-R	CTAGAGGGCGACGCATCTTC	Reverse primer for PN96_00580 RT-PCR
	RT00205-R	GTTAGCGACAGAAGAAGCAC	Forward primer for PN96_00205 RT-PCR
	RT00205-R	CCGGTATTCCTTCAGATCTC	Reverse primer for PN96_00205 RT-PCR
	RT01345-R	ATACGTGGGTCTTCATGCGG	Reverse primer for PN96_01345 RT-PCR
