# Supplementary material for: Discovery and remodeling of Vibrio natriegens as a microbial platform for efficient formic acid biorefinery
Source: Nat Commun. 2023 Nov 27;14:7758. doi: 10.1038/s41467-023-43631-2 (PMC10682008; doi:10.1038/s41467-023-43631-2)
Supplement: Supplementary file 6 — Source Data [file 41467_2023_43631_MOESM6_ESM.xlsx]

## Sheet: Figure 1
	Figure 1a Cell growth (OD600) with the supplementation of different amounts of sodium formate (HCOONa·2H2O).
		0 mM			192 mM			385 mM			577 mM
	Time (h)	Series A	Series B	Series C	Series A	Series B	Series C	Series A	Series B	Series C	Series A	Series B	Series C
	0 h	0.2	0.2	0.2	0.2	0.2	0.2	0.2	0.2	0.2	0.2	0.2	0.2
	3 h	4.71	4.76	4.81	2.71	2.66	2.7	0.369	0.386	0.401	0.408	0.426	0.422
	6 h	6.23	6.27	6.27	4.43	4.53	4.59	1.59	1.01	0.98	0.421	0.438	0.435
	9 h	7.37	7.1	7.24	4.63	4.72	4.56	3.82	3.3	3.05	0.427	0.443	0.449
	12 h	6.77	6.88	6.72	5.18	5.47	4.97	3.84	3.79	3.53	0.422	0.452	0.468
	21 h	6.34	6.21	6.44	4.12	4.3	4.75	4.87	4.45	4.16	0.445	0.469	0.475
	24 h	6.8	6.7	6.4	4.71	4.95	4.47	4.88	4.71	4.31	0.455	0.472	0.478
	Figure 1b Formate consumption with the supplementation of different amounts of sodium formate (HCOONa·2H2O).
	Formate concentration (mM)
		0 mM			192 mM			385 mM			577 mM
	Time (h)	Series A	Series B	Series C	Series A	Series B	Series C	Series A	Series B	Series C	Series A	Series B	Series C
	0 h	0	0	0	193.479	198.563	203.063	337.907	338.37	371.752	583.838	579.4	581.96
	3 h	0	0	0	143.784	160.708	162.462	298.617	319.316	348.96	583.996	577.914	584.403
	6 h	26.4718	8.56651	8.46793	112.436	123.48	133.341	283.421	283.662	308.438	569.679	588.229	582.548
	9 h	0	7.89681	0	51.2896	60.9958	61.435	190.564	212.386	241.151	563.555	574.704	579.325
	12 h	14.7468	0	0	22.3727	29.9645	25.8171	160.475	185.682	204.235	532.903	542.277	546.89
	21 h	17.7608	0	0	19.8352	23.7522	20.7241	33.4029	35.0853	71.8692	516.109	538.263	524.677
	24 h	0	8.07496	0	18.517	16.5426	20.1056	17.2999	20.643	23.2513	504.991	515.068	519.445

## Sheet: Figure 2
	Figure 2b Influence of blocking the FTL-mediated THF cycle, pyruvate formate-lyase (PFL) pathway and formate dehydrogenase (FDH)-mediated formate dissimilation pathway on cell growth of V. natriegens.
	Time (h)	Control (OD600)			△ftl (OD600)			△fdh (OD600)			△pfl (OD600)			△fdh△ftl△pfl (OD600)
		Series A	Series B	Series C	Series A	Series B	Series C	Series A	Series B	Series C	Series A	Series B	Series C	Series A	Series B	Series C
	0	0.051	0.05	0.05	0.051	0.049	0.051	0.049	0.051	0.049	0.051	0.051	0.05	0.051	0.049	0.051
	3	0.233	0.228	0.321	0.139	0.158	0.143	0.155	0.201	0.182	0.217	0.311	0.211	0.101	0.098	0.087
	6	0.583	0.544	0.529	0.301	0.287	0.304	0.297	0.384	0.356	0.572	0.558	0.569	0.188	0.203	0.174
	9	0.993	0.992	0.938	0.508	0.539	0.524	0.603	0.612	0.611	0.912	0.882	0.952	0.421	0.318	0.437
	12	1.27	1.11	1.11	0.829	0.839	0.809	0.887	0.932	0.866	1.14	1.17	1.18	0.728	0.738	0.709
	15	1.34	1.31	1.33	0.909	0.922	0.891	1.023	1.029	0.897	1.14	1.37	1.42	0.832	0.827	0.809
	18	1.34	1.35	1.41	0.987	0.873	0.862	0.923	1.029	0.993	1.37	1.29	1.44	0.844	0.817	0.801
	21	1.33	1.33	1.33	0.903	0.902	0.917	0.921	0.994	0.965	1.41	1.42	1.22	0.732	0.801	0.811
	24	1.44	1.27	1.26	0.875	0.884	0.911	0.932	0.993	0.901	1.27	1.44	1.35	0.808	0.794	0.722
		P value
	Time (h)	△ftl	△fdh	△pfl	△fdh△ftl△pfl
	0	>0.9999	0.4216	0.5185	>0.9999
	3	0.0207	0.0694	0.7624	0.0056
	6	0.0001	0.0024	0.4378	<0.0001
	9	<0.0001	<0.0001	0.0961	0.0001
	12	0.0033	0.0091	>0.9999	0.0013
	15	<0.0001	0.0014	0.8569	<0.0001
	18	0.0005	0.0005	>0.9999	<0.0001
	21	<0.0001	<0.0001	0.7739	<0.0001
	24	0.0019	0.0041	0.7143	0.001
	Figure 2b Influence of blocking the FTL-mediated THF cycle, pyruvate formate-lyase (PFL) pathway and formate dehydrogenase (FDH)-mediated formate dissimilation pathway on formate metabolism of V. natriegens.
		Formate concentration (mM)
	Time (h)	Control			△fdh			△ftl			△pfl			△fdh△ftl△pfl
		Series A	Series B	Series C	Series A	Series B	Series C	Series A	Series B	Series C	Series A	Series B	Series C	Series A	Series B	Series C
	0	49.6178	50.5588	49.1273	49.2059	50.4543	49.455	48.8305	50.076	49.5476	50.114	49.5181	49.6186	50.8725	50.2807	49.5324
	3	43.6562	41.573	40.4289	44.9573	43.7551	44.3639	44.5858	46.7982	46.5992	44.0928	41.9887	40.8332	47.5464	47.3993	47.2303
	6	33.4209	34.972	34.9108	36.7788	36.4439	35.8397	39.0714	40.5539	40.3747	33.7551	33.7754	33.7136	43.937	44.001	44.0089
	9	24.7609	24.7266	24.795	31.5829	30.1755	29.915	37.0364	35.9215	35.9957	25.0858	25.0822	25.137	38.8731	38.8609	38.4008
	12	18.3031	17.1701	17.4934	29.0804	26.8423	26.8053	32.1839	31.7672	31.5176	17.0944	17.0325	17.6683	36.8731	35.4264	35.4699
	15	11.0079	12.262	12.092	25.5283	25.8576	23.8157	30.3794	29.5473	28.2571	10.9681	12.1255	12.1773	33.8649	33.8688	33.9068
	18	8.01707	7.61814	6.76478	21.9501	21.8885	21.6646	25.1259	28.4765	25.2231	8.09724	9.2406	8.37871	32.1486	27.5468	32.2049
	21	4.17035	3.98314	4.1312	18.9129	19.8181	19.3754	24.1751	21.9984	23.3589	4.21205	5.56925	4.17251	30.3761	25.7031	30.3192
	24	2.39835	2.30582	2.04137	17.522	18.2828	18.0185	22.6382	22.398	22.9768	2.42234	2.32887	3.60806	28.9539	27.7993	28.8649
		P value
	Time (h)	△ftl	△fdh	△pfl	△fdh△ftl△pfl
	0	0.6359	0.917	0.971	0.4656
	3	0.0253	0.0699	0.7707	0.0044
	6	0.0013	0.0292	0.2475	<0.0001
	9	<0.0001	0.0004	0.0002	<0.0001
	12	<0.0001	0.0003	0.3768	<0.0001
	15	<0.0001	<0.0001	0.9591	<0.0001
	18	<0.0001	<0.0001	0.0936	0.0001
	21	<0.0001	<0.0001	0.2955	<0.0001
	24	<0.0001	<0.0001	0.2747	<0.0001
	Figure 2d The growth of the wild type strain and the reconstructed S-TCA-1.0 strain in the LBv2 medium supplemented with 40 g·L‒1 sodium formate.
		Control (OD600)			S-TCA-1.0 (OD600)
	Time (h)	Series A	Series B	Series C	Series A	Series B	Series C
	0	0.2	0.2	0.2	0.2	0.2	0.2
	3	0.183	0.196	0.187	0.197	0.206	0.197
	6	1.386	1.39	1.42	0.222	0.204	0.203
	9	3.84	3.78	3.65	0.26	0.224	0.255
	12	3.9	4.14	4.08	1.47	1.281	1.41
	15	4.14	4.04	4.3	2.35	1.666	2.04
	18	4.11	5.06	4.92	2.1	1.89	2.13
	21	4.2	5.05	5.08	2.1	2.22	1.89
	24	3.89	4.06	4.11	1.67	2.11	1.7
	Figure 2e The formate consumption of the wild type strain and the reconstructed S-TCA-1.0 strain in the LBv2 medium supplemented with 40 g·L‒1 sodium formate.
		Formate concentration (mM)
		Control			S-TCA-1.0
	Time (h)	Series A	Series B	Series C	Series A	Series B	Series C
	0	432.408	431.889	438.079	403.324	399.547	407.039
	3	409.027	416.026	413.214	400.242	399.967	400.909
	6	357.135	372.286	367.337	396.997	373.298	375.708
	9	303.809	322.227	315.132	376.265	397.016	370.542
	12	205.329	233.276	235.11	373.165	342.837	347.372
	15	135.364	149.724	147.568	257.115	274.022	248.909
	18	109.353	107.998	93.5755	175.672	193.191	170.701
	21	91.0925	88.4568	73.1812	176.865	171.423	167.314
	24	85.9395	85.3716	72.5994	175.169	167.936	157.976
	Figure 2f Formate consumption per unit biomass of the wild type and S-TCA-1.0 strains in the LBv2 medium supplemented with 40 g·L‒1 sodium formate.
		Formate consumption per unit biomass (mM/OD600)
		Control			S-TCA-1.0
		Series A	Series B	Series C	Series A	Series B	Series C
		82.4925	68.6173	71.9447	108.645	104.329	116.931	p = 0.0031

## Sheet: Figure 3
	Figure 3b Evolution trajectory of S-TCA-1.0 to obtain the S-TCA-2.0 strain with gradually enhanced formate utilization.													Figure 3c Validation of the growth and formate consumption of S-TCA-2.0 within 24 h using LBv2 medium initially supplemented with 85 g·L‒1 sodium formate (817 mM equivalent formate).
	Time (day)	FA concentration (mM)	OD600											Time (h)	Growth (OD600)			FA concentration (mM)
	0.5	198.317	5.82												Series A	Series B	Series C	Series A	Series B	Series C
	1	198.317	5.91											0	0.254	0.249	0.252	839.739	848.161	847.656
	1.5	198.317	6.23											3	0.356	0.357	0.356	729.341	730.801	741.575
	2	231.37	4.87											6	0.55	0.55	0.568	661.8	664.685	662.679
	2.5	231.37	5.04											9	0.842	0.861	0.852	400.168	464.334	464.451
	3	231.37	5.12											12	1.178	1.148	1.154	333.923	287.338	331.269
	3.5	264.423	4.27											15	1.53	1.66	1.56	285.732	273.837	267.673
	4	264.423	4.35											18	1.54	1.63	1.6	212.59	259.801	247.578
	4.5	264.423	4.59											21	1.52	1.47	1.47	192.949	187.65	184.063
	5	297.476	4.07											24	1.2	1.21	1.22	89.7132	87.8371	82.1525
	5.5	297.476	4.19
	6	297.476	4.35
	6.5	330.529	2.93
	7	330.529	3.26
	7.5	330.529	3.33
	8	363.582	2.36
	8.5	363.582	2.86
	9	363.582	3.56
	9.5	396.635	2.49
	10	396.635	2.71
	10.5	396.635	2.77
	11	429.688	2.2
	11.5	429.688	2.33
	12	429.688	2.64
	12.5	462.74	1.36
	13.5	462.74	1.4
	14.5	462.74	1.47
	15.5	475.962	1.01
	16.5	475.962	1.12
	17.5	475.962	1.24
	18.5	495.793	0.95
	19.5	495.793	1.01
	20.5	495.793	1.06
	21.5	509.014	0.873
	22.5	509.014	0.943
	23.5	509.014	1.01
	24.5	528.846	0.668
	25.5	528.846	0.85
	26.5	528.846	1.158
	27.5	542.067	0.723
	28.5	542.067	0.846
	29.5	542.067	0.975
	30.5	561.899	0.653
	31.5	561.899	0.839
	32.5	561.899	1.025
	33.5	575.12	0.763
	34.5	575.12	0.925
	35.5	575.12	1.118
	36.5	594.952	0.764
	37.5	594.952	0.863
	38.5	594.952	0.967
	39.5	614.784	0.632
	40.5	614.784	0.889
	41.5	614.784	0.973
	42.5	634.615	0.546
	43.5	634.615	0.794
	44.5	634.615	0.827
	45.5	634.615	1.253
	46.5	647.837	0.842
	47.5	647.837	0.937
	48.5	647.837	1.203
	49.5	661.058	0.729
	50.5	661.058	0.756
	51.5	661.058	0.813
	52.5	661.058	0.942
	53.5	661.058	1.125
	54.5	680.889	0.763
	55.5	680.889	0.842
	56.5	680.889	0.921
	57.5	680.889	1.102
	58.5	680.889	1.74
	59.5	707.332	0.659
	60.5	707.332	0.741
	61.5	707.332	0.937
	62.5	707.332	1.028
	63.5	707.332	1.234
	64.5	727.163	0.689
	65.5	727.163	0.931
	66.5	727.163	1.102
	67.5	727.163	1.34
	68.5	727.163	1.98
	69.5	740.385	0.874
	70.5	740.385	0.923
	71.5	740.385	1.003
	72.5	740.385	1.3
	73.5	740.385	1.68
	74.5	753.606	0.94
	75.5	753.606	1.02
	76.5	753.606	1.3
	77.5	753.606	1.7
	78.5	753.606	2.21
	79.5	766.827	1.023
	80.5	766.827	1.34
	81.5	766.827	1.67
	82.5	766.827	1.92
	83.5	766.827	2.31
	84.5	786.659	1.32
	85.5	786.659	1.47
	86.5	786.659	1.44
	87.5	786.659	1.56
	88.5	786.659	1.59
	89.5	799.88	0.92
	90.5	799.88	0.947
	91.5	799.88	1.051
	92.5	799.88	1.321
	93.5	799.88	1.4
	94.5	813.101	0.832
	95.5	813.101	0.911
	96.5	813.101	0.947
	97.5	813.101	1.03
	98.5	813.101	1.1
	99.5	826.322	0.793
	100.5	826.322	0.822
	101.5	826.322	0.843
	102.5	826.322	0.907
	103.5	826.322	1.02
	104.5	839.543	0.705
	105.5	839.543	0.81
	106.5	839.543	0.84
	107.5	839.543	0.92
	108.5	839.543	1.07
	109.5	852.764	0.732
	110.5	852.764	0.811
	111.5	852.764	0.847
	112.5	852.764	0.93
	113.5	852.764	1.22
	114.5	865.986	0.82
	115.5	865.986	0.96
	116.5	865.986	1.01
	117.5	865.986	1.2
	118.5	865.986	1.86
	119.5	885.817	0.793
	120.5	885.817	0.852
	121.5	885.817	0.93
	122.5	885.817	0.947
	123.5	885.817	0.998
	124.5	905.649	0.732
	125.5	905.649	0.851
	126.5	905.649	0.946
	127.5	905.649	1.02
	128.5	905.649	1.17
	129.5	925.481	0.764
	130.5	925.481	0.843
	131.5	925.481	0.957
	132.5	925.481	1.12
	133.5	925.481	1.34
	134.5	945.312	0.74
	135.5	945.312	0.95
	136.5	945.312	0.92
	137.5	945.312	1.078
	138.5	945.312	1.313
	139.5	971.755	0.654
	140.5	971.755	0.732
	141.5	971.755	0.921
	142.5	971.755	0.978
	143.5	971.755	1.023
	144.5	978.365	0.402
	145.5	978.365	0.614
	146.5	978.365	0.709
	147.5	978.365	0.81
	148.5	978.365	0.905
	149.5	978.365	1.108
	150.5	998.197	0.465
	151.5	998.197	0.542
	152.5	998.197	0.546
	153.5	998.197	0.532
	154.5	998.197	0.621
	155.5	998.197	0.663
	156.5	998.197	0.472
	157.5	998.197	0.681
	158.5	998.197	0.935
	159.5	998.197	1.464
	160.5	998.197	1.692
	161.5	998.197	1.908
	162.5	1009.62	0.937
	163.5	1009.62	1.45
	164.5	1009.62	1.624
	165.5	1057.69	0.903
	166.5	1057.69	1.322
	167.5	1057.69	1.37
	168.6	1105.77	0.806
	169.5	1105.77	0.935
	170.5	1105.77	1.124
	171.5	1105.77	1.532
	172.5	1153.85	0.883
	173.5	1153.85	0.914
	174.5	1153.85	1.26
	175.5	1201.92	0.796
	176.5	1201.92	0.878
	177.5	1201.92	1.014
	178.5	1201.92	1.386
	179.5	1250	0.8
	180.5	1250	0.831
	181.5	1250	0.964
	182.5	1250	1.12
	183.5	1250	1.374
	184.5	1298.08	0.754
	185.5	1298.08	0.921
	186.5	1298.08	1.18
	187.5	1298.08	1.29
	188.5	1346.15	0.69
	189.5	1346.15	0.903
	190.5	1346.15	1.031
	191.5	1346.15	1.115
	192.5	1346.15	1.24

## Sheet: Figure 4
	Figure 4c The average 13C fraction of twelve analyzed amino acids of the S-TCA-2.0-IE strain grown in the LBv2
		M0 Relaitve abundance	M+1 Relaitve abundance	M+2 Relaitve abundance	M+3 Relaitve abundance	M+4 Relaitve abundance	M+5 Relaitve abundance
alanine	Series A	0.725385	0.231879	0.034629	0.00810764
	Series B	0.734763	0.224363	0.0324519	0.00842258
	Series C	0.733093	0.227046	0.0331648	0.00669681
aspartic acid	Series A	0.762838	0.221678	0.0077499	0.00626192	0.00147248
	Series B	0.741697	0.240606	0.0105768	0.00592268	0.00119753
	Series C	0.724264	0.257307	0.0109862	0.00595022	0.00149293
glutamic acid	Series A	0.744551	0.237069	0.0108625	0.00559312	0.00140278	0.000521545
	Series B	0.729287	0.255657	0.00919779	0.00431664	0.00124466	0.000296996
	Series C	0.725492	0.257466	0.00918971	0.0053343	0.00156326	0.000953892
glycine	Series A	0.723988	0.274546	0.00146545
	Series B	0.7203	0.278812	0.00088833
	Series C	0.722989	0.275677	0.00133391
isoleucine	Series A	0.70222	0.280843	0.00982126	0.00546792	0.00141342	0.000234224
	Series B	0.679278	0.310719	0.00606935	0.00259698	0.00112599	0.00021014
	Series C	0.714492	0.276372	0.00541055	0.00226652	0.00107625	0.000383365
leucine	Series A	0.721414	0.268043	0.00537273	0.00380048	0.000760096	0.000609118
	Series B	0.693212	0.300537	0.00420825	0.00149294	0.000413409	0.000135972
	Series C	0.709302	0.279639	0.00703867	0.00320496	0.000642353	0.000172837
lysine	Series A	0.716801	0.271925	0.00615102	0.00386919	0.000550164	0.000703489
	Series B	0.684122	0.306637	0.00687143	0.00173625	0.000422178	0.000210523
	Series C	0.684002	0.307894	0.00476129	0.0025687	0.00053796	0.000236376
methionine	Series A	0.628543	0.33942	0.0233869	0.00662096	0.00153777	0.000491233
	Series B	0.615101	0.355338	0.0216856	0.00618236	0.00127319	0.000420448
	Series C	0.573545	0.402647	0.0177603	0.00435281	0.00139902	0.000295379
phenylalanine	Series A	0.701769	0.279391	0.0132654	0.00466212	0.000913198
	Series B	0.675184	0.308149	0.012491	0.00334076	0.000835191
	Series C	0.665445	0.318012	0.0124396	0.00308574	0.00101784
serine	Series A	0.551545	0.38857	0.0422951	0.0175897
	Series B	0.554896	0.390709	0.0409289	0.0134659
	Series C	0.522479	0.418072	0.0408105	0.0186383
valine	Series A	0.682812	0.286482	0.0190325	0.00959389	0.00121088	0.000869349
	Series B	0.70338	0.266492	0.0206464	0.0076362	0.0013592	0.000486427
	Series C	0.669964	0.307928	0.0143195	0.00567104	0.0013886	0.000728411
	Figure 4d Growth of S-TCA-2.0-IE in a fed-batch mode.
			Time (h)	LBV2 + Formate (OD600)			LBV2 (OD600)
				Series A	Series B	Series C	Series A	Series B	Series C
			0	0.055	0.055	0.056	0.0561	0.0561	0.0572
			3	0.443	0.473	0.431	0.172	0.247	0.243
			6	0.844	0.799	0.789	0.574	0.603	0.542
			9	1.17	1.13	1.32	0.955	0.996	0.889
			12	1.41	1.4	1.39	1.24	1.26	1.14
			15	1.68	1.59	1.63	1.55	1.51	1.48
			18	1.92	1.84	1.94	1.52	1.58	1.58
			21	1.9	1.9	2.07	1.57	1.48	1.52
			24	2.12	2.16	2.15	1.54	1.51	1.59
			30	2.39	2.35	2.34	1.57	1.52	1.5
			36	2.58	2.62	2.61	1.56	1.51	1.53
			42	2.65	2.7	2.69	1.46	1.54	1.42
			48	2.9	2.88	2.87	1.34	1.34	1.41
			54	2.98	3	2.95	1.33	1.37	1.35
			60	3.13	3.12	3.11	1.34	1.34	1.35
			66	3.15	3.13	3.04	1.29	1.27	1.22
			72	3.02	3.02	3.23	1.29	1.27	1.26
	Figure 4d Indigoidine production and formate consumption of S-TCA-2.0-IE in a fed-batch mode.
			Formate concentration (mM)
			Time (h)		0	12--1	12--2	24--1	24--2	36--1	36--2	48--1	48--2	60--1	60--2	72--1
			S-TCA-2.0-IE+FA-1	43.2988	616.204	1.34725	607.091	1.90819	615.735	0.633122	613.987	1.2238	614.148	5.39828	607.027	7.92769
			S-TCA-2.0-IE+FA-2	42.5054	614.282	0.585543	613.633	1.32739	614.138	0.90361	613.383	1.26221	609.367	4.06855	606.755	8.0809
			S-TCA-2.0-IE+FA-3	42.2696	610.707	0.171807	615.227	0.523618	612.039	1.35607	609.2	2.51797	615.633	2.19837	614.775	7.99043
			Indigoidine production (g/L)
			Time (h)	0	12	24	36	48	60	72
			S-TCA-2.0-IE+FA-1		6.37009	10.1731	18.1122	27.1363	28.318	17.2527
			S-TCA-2.0-IE+FA-2		5.66105	9.95825	18.2196	27.7809	29.1775	17.1453
			S-TCA-2.0-IE+FA-3		6.16597	10.0764	18.2196	28.318	29.7146	17.4676
			S-TCA-2.0-IE-1		2.73896	4.6727	4.8231	2.92159	1.36385	1.07379
			S-TCA-2.0-IE-2		2.68524	4.69418	4.45784	2.77119	1.33162	1.03082
			S-TCA-2.0-IE-3		2.65301	4.84459	4.5975	2.99679	1.32088	1.00933

## Sheet: Suppl Figure 1
	Figure 1a Cell growth (OD600) with the supplementation of different amounts of sodium formate (HCOONa·2H2O).
		Time (h)	0 mM			9.6 mM			19.2 mM			48 mM			96 mM			192 mM			288 mM
			Series A	Series B	Series C	Series A	Series B	Series C	Series A	Series B	Series C	Series A	Series B	Series C	Series A	Series B	Series C	Series A	Series B	Series C	Series A	Series B	Series C
		0	0.255	0.26	0.25	0.253	0.225	0.242	0.225	0.219	0.226	0.283	0.243	0.222	0.232	0.237	0.223	0.195	0.2	0.18	0.196	0.203	0.285
		3	0.966	1.226	1.248	1.062	1.088	1.056	0.84	0.786	0.97	0.604	0.526	0.504	0.358	0.351	0.351	0.256	0.245	0.261	0.234	0.227	0.208
		6	2.795	3.38	3.475	2.34	2.9	2.435	2.04	1.96	2.605	2.01	1.7	1.775	1.11	1.2	1.24	0.317	0.33	0.341	0.241	0.236	0.241
		9	3.145	2.99	3.09	2.71	2.93	2.775	2.83	2.74	2.94	2.66	1.965	1.875	1.435	1.32	1.4	0.388	0.451	0.471	0.255	0.241	0.24
		12	3.065	3.155	3.19	2.7	2.925	2.85	2.76	2.555	2.895	2.28	2.07	2.075	1.62	1.39	1.62	0.786	0.867	0.92	0.28	0.271	0.269
		24	2.755	3.185	3.135	2.695	2.98	2.845	2.645	2.515	3.155	2.21	2.05	1.725	1.49	1.385	1.155	0.825	0.965	1.1	0.257	0.255	0.28
	Figure 1b Formate concentration (mM) with the supplementation of different amounts of sodium formate (HCOONa·2H2O).
			0 mM			9.6 mM			19.2 mM			48 mM			96 mM			192 mM			288 mM
			Series A	Series B	Series C	Series A	Series B	Series C	Series A	Series B	Series C	Series A	Series B	Series C	Series A	Series B	Series C	Series A	Series B	Series C	Series A	Series B	Series C
		0	0	0	0	10.8913	10.6697	10.9832	15.9888	17.3156	17.5396	41.2135	42.2818	41.607	96.4883	97.7108	96.3098	193.137	195.71	198.807	304.561	304.969	306.073
		3	0	0	0	9.64851	9.46007	9.66699	10.8278	12.587	11.1022	27.9879	26.9722	26.3221	75.2552	75.9524	74.228	179.183	180.616	185.156	300.402	300.96	304.116
		6	0	0	0	8.74701	8.11607	9.36446	10.5502	11.0817	9.99589	11.2846	13.1726	13.0312	45.6112	51.1715	44.5561	173.846	163.597	167.684	296.73	297.262	302.6
		9	0	0	0	7.948	0	0	8.06559	8.02342	0	7.79484	9.40965	9.24932	36.8662	37.78	38.0574	136.748	133.459	134.723	302.471	308.19	305.297
		12	0	0	0	0	0	0	0	0	0	0	0	0	31.3097	33.5259	30.0072	111.093	116.73	115.756	307.579	305.993	303.742
		24	0	0	0	0	0	0	0	0	0	0	0	0	23.5564	24.9433	21.9723	102.205	102.466	97.2671	305.707	308.794	313.44
	Figure 1c Formate consumption (mM) with the supplementation of different amounts of sodium formate (HCOONa·2H2O).
		9.6 mM			19.2 mM			48 mM			96 mM			192 mM			288 mM
		Series A	Series B	Series C	Series A	Series B	Series C	Series A	Series B	Series C	Series A	Series B	Series C	Series A	Series B	Series C	Series A	Series B	Series C
	Formate consumption	10.8913	10.6697	10.9832	15.9888	17.3156	17.5396	41.2135	42.2818	41.607	72.9319	72.7674	74.3375	90.9319	93.2434	101.54	0	0	0

## Sheet: Suppl Figure 5
	Figure 5 Correlation between the RNA-seq and qRT-PCR results.
			RNA_seq		qRT-PCR
	Name		Mean	SD	Mean	SD
	PN96_00600		0.02693	0.00819	0.117233	0.0045203
	PN96_01795		0.03648	0.00675	0.256295	0.0205499
	PN96_03705		0.10149	0.00775	0.52269	0.229384
	PN96_03730		0.23528	0.02904	0.553502	0.0404506
	PN96_04350		0.03027	0.01223	0.434642	0.256425
	PN96_04975		0.00628	0.00148	0.130534	0.00520874
	PN96_05880		0.09462	0.00837	0.140829	0.0577943
	PN96_00040		37.7377	4.36901	15.3514	0.9892
	PN96_00085		10.3231	4.2978	64.2191	4.06519
	PN96_00275		8.51744	1.03627	8.26167	0.75297
	PN96_00580		20.376	2.89079	32.836	2.32085
	PN96_00890		11.7451	1.10945	12.147	0.48845
	PN96_01335		5.82273	1.78342	25.2505	1.65142
	PN96_01345		22.5533	4.79536	52.7751	3.70063
	PN96_01430		10.8949	0.300773	25.0288	1.13141

## Sheet: Suppl Figure 7
	Figure 7 Transcriptional difference of the S-TCA genes between the wild-type and S-TCA-1.0 strains.
				WT		S-TCA-1.0
				mean	SEM	mean	SEM	P value
		PN96_01430		1	0.04043	0.37192	0.02087	9e-06
		PN96_08360		1	0.05766	3.47004	0.16272	7e-06
		PN96_09265		1	0.07338	1.94225	0.11956	0.0005
		PN96_09270		1	0.05262	1.17409	0.05878	0.0695
		PN96_09275		1	0.05891	1.97848	0.12261	0.0004
		PN96_09280		1	0.06399	2.32351	0.10056	3.2e-05
		PN96_09305		1	0.04415	3.43648	0.18854	1.5e-05
		PN96_09285		1	0.05255	3.39801	0.09717	6.2e-07
		PN96_09290		1	0.05093	2.51401	0.06415	2e-06
		PN96_09295		1	0.04888	5.49974	0.1557	2e-07
		PN96_09300		1	0.04785	21.2753	0.54677	3e-08
		PN96_14370		1	0.05826	9.55248	0.25983	6e-08
		PN96_14375		1	0.05206	13.8586	0.41883	8e-08
		PN96_14380		1	0.05043	17.257	0.50958	6e-08
		PN96_14385		1	0.04944	17.2829	0.53462	9e-08
		PN96_00275		1	0.15276	1.94543	0.03799	0.001
		PN96_00450		1	0.17481	7.86435	0.17715	1.5e-07
		PN96_09125		1	0.16351	1.56103	0.05749	0.0177555
		PN96_09955		1	0.153	6.25174	0.0993	1.2e-07
		PN96_20950		1	0.19236	76.1992	1.72822	1e-08
		PN96_22185		1	0.1542	5.0041	0.10587	6.8e-07
		PN96_00270		1	0.06942	17.6995	0.45462	3e-08
		PN96_01075		1	0.05207	10.5185	0.32373	1.1e-07
		PN96_01435		1	0.46681	1.08906	0.14185	0.8612
		PN96_12720		1	0.07726	1.2861	0.03585	0.0152
		PN96_14275		1	0.05657	48.2975	1.43334	5e-08
		PN96_16645		1	0.04622	6.3961	0.15205	4e-08
		PN96_01145		1	0.02396	13.7893	0.39012	5e-08
		PN96_02900		1	0.03241	2.33182	0.07032	2e-06
		PN96_03170		1	0.03366	4.1103	0.1039	1.2e-07
		PN96_14770		1	0.09351	1.64862	0.12574	0.0061
		PN96_14785		1	0.03951	1.44954	0.04816	0.0004
		PN96_20210		1	0.16558	4.32156	0.19953	1.4e-05
		PN96_05320		1	0.05639	0.04474	0.0016	3e-06
		PN96_11045		1	0.07404	4.73248	0.09564	8e-08
		PN96_11050		1	0.0589	5.20475	0.2469	3e-06
		PN96_11055		1	0.18717	3.0308	0.14267	0.0001
		PN96_19470		1	0.50374	583.24	52.7629	3.3e-05
		PN96_20840		1	0.15559	1.64518	0.06059	0.0083

## Sheet: Suppl Figure 8
	Figure 8 Differences of metabolite levels in the S-TCA cycle between the S-TCA-1.0 and the wild-type strains.
	Name	Control (Area)		S-TCA-1.0 (Area)		P value
		Series A	Series B	Series A	Series B
	glycine	43186139	43063377	108170380	125288564	0.0133
	serine	59133281	49496745	110019370	105710073	0.0096
	HP	23585462	26143771	30631590	23759449	0.59
	glycerate	492032173	485935350	1104405506	1153165646	0.0015
	PEP	1977784	2744429	587579	1050878	0.075
	aKG	39950918	30954798	40703699	30852633	0.9655
	succinic acid	8438495735	7316752453	18561217790	20628879747	0.0099
	fumarate	180269134	114299403	484339429	416996295	0.0233

## Sheet: Suppl Figure 9
	Figure 9 The evolution trajectory of the wild-type V. natriegens strain for obtaining an evolved strain with enhanced formate utilization.
	Time (day)	FA concentration (mM)	OD600
	0.5	198.317	4.92
	1	198.317	5.31
	1.5	198.317	6.02
	2	231.37	4.6
	2.5	231.37	4.79
	3	231.37	4.99
	3.5	264.423	4.53
	4	264.423	4.72
	4.5	264.423	5.01
	5	297.476	4.08
	5.5	297.476	4.2
	6	297.476	4.32
	6.5	330.529	2.71
	7	330.529	3.08
	7.5	330.529	3.19
	8	363.582	2.09
	8.5	363.582	2.54
	9	363.582	2.89
	9.5	396.635	2.07
	10	396.635	2.55
	10.5	396.635	2.49
	11	429.688	1.98
	11.5	429.688	2.12
	12	429.688	2.47
	12.5	462.74	1.19
	13.5	462.74	1.24
	14.5	462.74	1.29
	15.5	475.962	0.98
	16.5	475.962	1.07
	17.5	475.962	1.16
	18.5	495.793	0.873
	19.5	495.793	0.952
	20.5	495.793	0.979
	21.5	509.014	0.732
	22.5	509.014	0.876
	23.5	509.014	0.951
	24.5	528.846	0.543
	25.5	528.846	0.796
	26.5	528.846	0.994
	27.5	542.067	0.659
	28.5	542.067	0.713
	29.5	542.067	0.892
	30.5	561.899	0.594
	31.5	561.899	0.783
	32.5	561.899	0.955
	33.5	575.12	0.702
	34.5	575.12	0.841
	35.5	575.12	0.935
	36.5	594.952	0.608
	37.5	594.952	0.793
	38.5	594.952	0.925
	39.5	614.784	0.611
	40.5	614.784	0.799
	41.5	614.784	0.942
	42.5	634.615	0.503
	43.5	634.615	0.619
	44.5	634.615	0.791
	45.5	634.615	0.884
	46.5	647.837	0.625
	47.5	647.837	0.711
	48.5	647.837	0.842
	49.5	661.058	0.497
	50.5	661.058	0.563
	51.5	661.058	0.649
	52.5	661.058	0.699
	53.5	661.058	0.708

## Sheet: Suppl Figure 10
	Figure 10b. Influence of overexpressing these genes on the formate consumption (mM) of S-TCA-2.0.
	gene name	Control			09955			22185			20950			00275			00450			01435			16645			01075			12720			20940			20955			20960			01345			21795
		Series A	Series B	Series C	Series A	Series B	Series C	Series A	Series B	Series C	Series A	Series B	Series C	Series A	Series B	Series C	Series A	Series B	Series C	Series A	Series B	Series C	Series A	Series B	Series C	Series A	Series B	Series C	Series A	Series B	Series C	Series A	Series B	Series C	Series A	Series B	Series C	Series A	Series B	Series C	Series A	Series B	Series C	Series A	Series B	Series C
	Formate consumption	647.235	624.975	592.465	640.403	694.301	695.617	662.948	591.585	504.352	599.339	565.731	566.531	622.172	582.868	551.99	611.793	629.91	555.195	635.295	609.885	563.498	624.361	571.23	507.848	704.806	668.599	716.142	601.502	561.367	519.241	361.078	372.035	375.063	569.126	546.096	495.627	583.995	555.289	458.094	602	522.046	514.367	665.079	549.303	512.739
	Significantly different (P < 0.05)?	No			No			No			No			No			No			No			No				Yes		No			Yes			No			No			No			No
	P value																									0.0249						0.0001

[truncated: 2 more sheets: Suppl Figure 11, Suppl Figure 13]
